# Supplementary material for: A Modified FLT3 PCR Assay Using a TapeStation Readout
Source: Genes (Basel). 2025 May 31;16(6):684. doi: 10.3390/genes16060684 (PMC12192278; doi:10.3390/genes16060684)
Supplement: Supplementary file 1 [file genes-16-00684-s001.zip]

Archive with 11 entries (11 files):
- Supp fig 2 ITD controls.tif
- Supp fig 3 Codon controls.tif
- Supp fig 4 ITD cases.tif
- Supp fig 5 #91-25.tif
- Suppl.figure legends.pdf
- Supplemental Fig 1.tif
- Table S1 ITD concordance.pdf
- Table S2 intra and inter run reproducibility ITD.pdf
- Table S3 concordance Codon 835.pdf
- Table S4 codon reproducibility.pdf
- Table S5.pdf
